# Supplementary material for: High Immunohistochemical Expression of SETD5 as a Candidate Pathological Factor for Dedifferentiation and Prognosis in Liposarcoma
Source: Pathol Int. 2025 Dec 30;76(1):e70076. doi: 10.1111/pin.70076 (PMC12835964; doi:10.1111/pin.70076)
Supplement: Supplementary file 1 — Supporting Information S1 data 20251123. [file PIN-76-0-s001.xlsx]

## Sheet: Sheet1
		IRS	fat/area ratio		Spearman (deddif included）	Spearman (dediff not included）
	ALT/WDLPS	1	0.95		ρ=-0.81	ρ=0.35
	ALT/WDLPS	2	0.95		p<0.001	p=0.022
	ALT/WDLPS	1	0.95
	ALT/WDLPS	1	0.8
	ALT/WDLPS	2	0.9
	ALT/WDLPS	2	0.9
	ALT/WDLPS	2	0.95
	ALT/WDLPS	1	1
	ALT/WDLPS	2	0.7
	ALT/WDLPS	4	0.8
	ALT/WDLPS	4	0.8
	ALT/WDLPS	4	0.7
	ALT/WDLPS	1	0.9
	ALT/WDLPS	2	0.8
	ALT/WDLPS	2	0.9
	ALT/WDLPS	0	0.95
	ALT/WDLPS	1	0.95
	ALT/WDLPS	1	0.95
	ALT/WDLPS	1	0.9
	ALT/WDLPS	2	0.7
	ALT/WDLPS	1	0.95
	ALT/WDLPS	2	0.9
	ALT/WDLPS	2	0.95
	ALT/WDLPS	4	0.6
	DDLPS(well)	0	0.9
	DDLPS(well)	1	0.9
	DDLPS(well)	4	0.8
	DDLPS(well)	1	0.8
	DDLPS(well)	0	0.95
	DDLPS(well)	0	0.9
	DDLPS(well)	1	0.9
	DDLPS(well)	1	0.9
	DDLPS(well)	0	0.8
	DDLPS(well)	1	0.7
	DDLPS(well)	1	0.9
	DDLPS(well)	1	0.95
	DDLPS(well)	1	0.6
	DDLPS(well)	6	0.6
	DDLPS(well)	0	0.9
	DDLPS(well)	1	0.9
	DDLPS(well)	0	0.8
	DDLPS(well)	1	0.95
	DDLPS(well)	0	0.9
	DDLPS(dediff)	6	0
	DDLPS(dediff)	6	0
	DDLPS(dediff)	4	0
	DDLPS(dediff)	6	0
	DDLPS(dediff)	2	0.1
	DDLPS(dediff)	4	0
	DDLPS(dediff)	4	0
	DDLPS(dediff)	6	0
	DDLPS(dediff)	6	0
	DDLPS(dediff)	4	0.1
	DDLPS(dediff)	6	0
	DDLPS(dediff)	4	0
	DDLPS(dediff)	3	0
	DDLPS(dediff)	12	0
	DDLPS(dediff)	9	0
	DDLPS(dediff)	9	0
	DDLPS(dediff)	9	0
	DDLPS(dediff)	9	0
	DDLPS(dediff)	12	0
	DDLPS(dediff)	12	0
	DDLPS(dediff)	12	0
	DDLPS(dediff)	9	0
	DDLPS(dediff)	9	0
	DDLPS(dediff)	12	0
